# Supplementary material for: Synthesis of sp2-Iminosugar Selenoglycolipids as Multitarget Drug Candidates with Antiproliferative, Leishmanicidal and Anti-Inflammatory Properties
Source: Molecules. 2021 Dec 11;26(24):7501. doi: 10.3390/molecules26247501 (PMC8705409; doi:10.3390/molecules26247501)
Supplement: Supplementary file 1 [file molecules-26-07501-s001.zip]

Archive with 1 entries (1 files):
- molecules-1473803-supplementary.pdf
